# Supplementary material for: Inter‐Observer Processing and Measurement Error Are Low for 2D Dental Measurements on Shared microCT Scans
Source: Am J Biol Anthropol. 2025 Jan 31;186(2):e70001. doi: 10.1002/ajpa.70001 (PMC11783346; doi:10.1002/ajpa.70001)
Supplement: Supplementary file 1 — Data S1 Supporting Information. [file AJPA-186-e70001-s001.xlsx]

## Sheet: Sheet1
Individual	Tooth	2D	Reconstruction	Measurement	Slice	IndTooth	Wear	Reconstructed	BCD	EDJ	Cap area	Dentine area	BDH height	LDH height	OB Diameter	Mid Diameter	LLT	LOB	LBT	LLedj	LLcap	LOedj	LOcap	BOedj	BOcap	Bledj	BLcap	Crown Area	AET	RET	RLL	RLO	RBO	RBL
16-5	UM1	K	K	J	KKJ	16-5UM1	Worn	Yes	8.834	17.602	9.772	29.029			4.545	7.062												38.809	0.555	10.304
16-5	UM1	K	K	K	KKK	16-5UM1	Worn	Yes	8.853	17.602	9.973	26.689			4.588	7.201												36.662	0.567	10.967
16-5	UM1	K	K	M	KKM	16-5UM1	Worn	Yes	8.841	17.503	9.657	29.055			4.557	7.092												38.712	0.552	10.236
16-5	UM1	K	M	J	KMJ	16-5UM1	Worn	Yes	8.811	17.165	9.329	28.675			4.548	7.106												38.153	0.543	10.149
16-5	UM1	K	M	K	KMK	16-5UM1	Worn	Yes	8.872	17.179	9.573	28.43			4.567	7.102												38.003	0.557	10.451
16-5	UM1	K	M	M	KMM	16-5UM1	Worn	Yes	8.827	16.893	9.468	28.394			4.523	7.057												37.862	0.56	10.518
16-5	UM1	M	K	J	MKJ	16-5UM1	Worn	Yes	8.852	17.584	10.18	28.7			4.557	7.033												38.564	0.579	10.807
16-5	UM1	M	K	K	MKK	16-5UM1	Worn	Yes	8.86	17.577	10.107	29.08			4.558	7.143												39.187	0.575	10.663
16-5	UM1	M	K	M	MKM	16-5UM1	Worn	Yes	8.852	17.175	9.101	28.927			4.568	7.103												38.028	0.53	9.852
16-5	UM1	M	M	J	MMJ	16-5UM1	Worn	Yes	8.853	17.616	9.682	29.074			4.58	7.169												38.942	0.55	10.193
16-5	UM1	M	M	K	MMK	16-5UM1	Worn	Yes	8.874	17.481	9.672	28.97			4.568	7.121												38.642	0.553	10.28
16-5	UM1	M	M	M	MMM	16-5UM1	Worn	Yes	8.852	17.322	9.698	29.096			4.558	7.144												38.794	0.56	10.379
16-5	UM2	K	K	J	KKJ	16-5UM2	Unworn	No	9.534	22.258	17.159	44.592	7.3	7.408	5.325	8.046	0.946	1.282	0.955	8.314	6.993	2.648	2.012	3.081	3.022	8.158	5.334	62.304	0.771	11.545	0.841	0.76	0.981	0.654
16-5	UM2	K	K	K	KKK	16-5UM2	Unworn	No	9.578	21.961	17.585	44.61	7.418	7.447	5.275	7.677	1.007	1.208	1.171	8.314	7.327	2.558	1.848	2.902	2.801	8.158	5.417	62.195	0.801	11.989	0.881	0.722	0.965	0.664
16-5	UM2	K	K	M	KKM	16-5UM2	Unworn	No	9.546	22.13	16.888	45.51	7.463	7.489	5.155	7.898	0.89	1.086	1.024	8.381	6.96	2.672	1.828	2.893	2.643	8.327	5.547	62.398	0.763	11.312	0.83	0.684	0.914	0.666
16-5	UM2	K	M	J	KMJ	16-5UM2	Unworn	No	9.54	22.236	17.559	45.088	7.449	7.425	5.211	8.038	0.91	1.294	1.008	8.44	7.015	2.776	1.981	2.959	2.965	8.061	5.289	62.334	0.79	11.76	0.831	0.714	1.002	0.656
16-5	UM2	K	M	K	KMK	16-5UM2	Unworn	No	9.571	21.966	17.442	44.789	7.506	7.389	5.158	7.656	0.932	1.12	1.008	8.263	7.096	2.503	2.016	2.928	2.868	8.137	5.771	62.231	0.794	11.865	0.859	0.805	0.98	0.709
16-5	UM2	K	M	M	KMM	16-5UM2	Unworn	No	9.529	22.563	16.992	45.833	7.597	7.591	5.281	7.91	0.77	1.211	0.971	8.424	7.036	2.829	1.931	3.146	2.704	8.511	5.685	62.825	0.753	11.124	0.835	0.683	0.86	0.668
16-5	UM2	M	K	J	MKJ	16-5UM2	Unworn	No	9.506	22.303	17.411	45.454	7.531	7.451	5.094	7.948	0.929	1.264	0.946	8.401	7.018	2.703	2.006	2.811	2.78	8.315	5.747	63.027	0.781	11.579	0.835	0.742	0.989	0.691
16-5	UM2	M	K	K	MKK	16-5UM2	Unworn	No	9.479	21.97	17.613	44.844	7.535	7.345	5.091	7.813	0.9	1.056	1.133	8.106	7.025	2.6	2.006	2.739	2.861	8.185	5.945	62.457	0.802	11.972	0.867	0.772	1.045	0.726
16-5	UM2	M	K	M	MKM	16-5UM2	Unworn	No	9.517	22.387	17.152	45.376	7.597	7.515	5.132	8.043	0.903	1.149	0.951	8.437	7.02	2.603	1.828	2.939	2.573	8.464	5.575	62.528	0.766	11.374	0.832	0.702	0.875	0.659
16-5	UM2	M	M	J	MMJ	16-5UM2	Unworn	No	9.508	22.443	17.337	45.566	7.507	7.502	5.182	8.007	0.912	1.238	1.004	8.385	7.189	2.647	1.864	3.013	2.944	8.312	5.453	62.969	0.772	11.444	0.857	0.704	0.977	0.656
16-5	UM2	M	M	K	MMK	16-5UM2	Unworn	No	9.503	22.058	17.317	45.707	7.594	7.477	5.143	8.089	0.89	1.115	1.178	8.453	7.25	2.591	1.929	2.736	2.87	8.269	5.731	63.024	0.785	11.612	0.858	0.745	1.049	0.693
16-5	UM2	M	M	M	MMM	16-5UM2	Unworn	No	9.418	22.28	16.914	45.505	7.553	7.583	5.509	7.802	0.903	1.116	0.942	8.36	6.918	2.532	1.906	3.038	2.941	8.252	5.488	62.419	0.759	11.254	0.828	0.753	0.968	0.665
2010-2	UM2	K	K	J	KKJ	2010-2UM2	Worn	Yes	8.921	18.295	10.686	30.888			5.118	7.573												42.238	0.584	10.51
2010-2	UM2	K	K	K	KKK	2010-2UM2	Worn	Yes	8.952	18.404	11.142	30.756			5.187	7.496												41.898	0.605	10.917
2010-2	UM2	K	K	M	KKM	2010-2UM2	Worn	Yes	8.849	18.499	11.004	32.144			5.183	7.483												43.148	0.595	10.492
2010-2	UM2	K	M	J	KMJ	2010-2UM2	Worn	Yes	8.836	18.413	11.419	32.068			5.144	7.625												43.523	0.62	10.951
2010-2	UM2	K	M	K	KMK	2010-2UM2	Worn	Yes	8.902	18.351	11.577	31.727			5.218	7.661												43.304	0.631	11.2
2010-2	UM2	K	M	M	KMM	2010-2UM2	Worn	Yes	8.78	18.518	11.34	32.282			5.174	7.598												43.622	0.612	10.778
2010-2	UM2	M	K	J	MKJ	2010-2UM2	Worn	Yes	8.542	18.53	12.281	29.762			4.912	7.378												42.184	0.663	12.149
2010-2	UM2	M	K	K	MKK	2010-2UM2	Worn	Yes	8.593	18.538	12.281	29.548			4.967	7.385												41.829	0.662	12.187
2010-2	UM2	M	K	M	MKM	2010-2UM2	Worn	Yes	8.855	18.202	11.212	31.921			5.106	7.429												43.133	0.616	10.902
2010-2	UM2	M	M	J	MMJ	2010-2UM2	Worn	Yes	8.565	18.139	11.88	29.823			4.952	7.352												41.886	0.655	11.993
2010-2	UM2	M	M	K	MMK	2010-2UM2	Worn	Yes	8.606	17.908	11.992	29.117			4.941	7.444												41.109	0.67	12.41
2010-2	UM2	M	M	M	MMM	2010-2UM2	Worn	Yes	8.575	18.067	11.252	30.558			4.973	7.379												41.81	0.623	11.266
2016	UM2	K	K	J	KKJ	2016UM2	Worn	Yes	7.782	17.477	11.298	28.437			4.155	6.385												39.481	0.646	12.123
2016	UM2	K	K	K	KKK	2016UM2	Worn	Yes	7.813	17.473	11.346	27.762			4.173	6.435												39.108	0.649	12.324
2016	UM2	K	K	M	KKM	2016UM2	Worn	Yes	7.739	17.547	10.693	29.209			4.134	6.227												39.902	0.609	11.276
2016	UM2	K	M	J	KMJ	2016UM2	Worn	Yes	7.696	17.864	10.812	28.935			4.11	6.428												39.891	0.605	11.252
2016	UM2	K	M	K	KMK	2016UM2	Worn	Yes	7.724	17.563	10.721	27.801			4.116	6.169												38.522	0.61	11.577
2016	UM2	K	M	M	KMM	2016UM2	Worn	Yes	7.743	17.622	10.426	28.364			4.134	6.192												38.79	0.592	11.109
2016	UM2	M	K	J	MKJ	2016UM2	Worn	Yes	7.673	18.166	10.93	28.651			4.235	6.46												39.641	0.602	11.241
2016	UM2	M	K	K	MKK	2016UM2	Worn	Yes	7.727	17.843	11.392	27.79			4.166	6.389												39.182	0.638	12.111
2016	UM2	M	K	M	MKM	2016UM2	Worn	Yes	7.807	17.527	10.62	28.294			4.156	6.319												38.914	0.606	11.391
2016	UM2	M	M	J	MMJ	2016UM2	Worn	Yes	7.725	18.152	10.578	28.097			4.236	6.457												38.851	0.583	10.994
2016	UM2	M	M	K	MMK	2016UM2	Worn	Yes	7.768	17.83	11.058	27.169			4.207	6.307												38.227	0.62	11.898
2016	UM2	M	M	M	MMM	2016UM2	Worn	Yes	7.737	17.855	10.535	28.18			4.149	6.317												38.715	0.59	11.115
2041	UM1	K	K	J	KKJ	2041UM1	Worn	Yes	7.808	16.476	9.149	21.177			4.344	6.269												30.571	0.555	12.067
2041	UM1	K	K	K	KKK	2041UM1	Worn	Yes	7.791	16.785	9.342	21.305			4.355	6.086												30.647	0.557	12.058
2041	UM1	K	K	M	KKM	2041UM1	Worn	Yes	7.769	16.552	8.806	22.118			4.335	6.042												30.924	0.532	11.312
2041	UM1	K	M	J	KMJ	2041UM1	Worn	Yes	7.752	15.773	9.266	21.564			4.35	6.174												30.906	0.587	12.651
2041	UM1	K	M	K	KMK	2041UM1	Worn	Yes	7.78	15.706	9.088	21.491			4.322	6.234												30.579	0.579	12.482
2041	UM1	K	M	M	KMM	2041UM1	Worn	Yes	7.783	15.688	9.293	21.29			4.282	6.121												30.583	0.592	12.838
2041	UM1	M	K	J	MKJ	2041UM1	Worn	Yes	7.751	16.127	9.581	21.656			4.354	6.16												31.114	0.594	12.766
2041	UM1	M	K	K	MKK	2041UM1	Worn	Yes	7.782	16.111	9.844	21.355			4.222	6.211												31.199	0.611	13.222
2041	UM1	M	K	M	MKM	2041UM1	Worn	Yes	7.748	15.638	8.913	21.764			4.313	6.131												30.677	0.57	12.217
2041	UM1	M	M	J	MMJ	2041UM1	Worn	Yes	7.749	16.076	9.258	21.931			4.335	6.171												31.116	0.576	12.297
2041	UM1	M	M	K	MMK	2041UM1	Worn	Yes	7.781	15.955	9.497	21.441			4.268	6.26												30.938	0.595	12.855
2041	UM1	M	M	M	MMM	2041UM1	Worn	Yes	7.727	15.864	8.806	21.488			4.315	6.154												30.294	0.555	11.975
2229	UM2	K	K	J	KKJ	2229UM2	Worn	Yes	9.298	18.148	13.297	32.758			5.155	7.972												45.607	0.733	12.802
2229	UM2	K	K	K	KKK	2229UM2	Worn	Yes	9.376	17.696	13.688	31.115			5.128	7.978												44.803	0.774	13.867
2229	UM2	K	K	M	KKM	2229UM2	Worn	Yes	9.269	18.053	12.772	32.82			5.096	7.904												45.592	0.707	12.349
2229	UM2	K	M	J	KMJ	2229UM2	Worn	Yes	9.084	17.541	11.562	31.274			4.998	7.809												43.202	0.659	11.787
2229	UM2	K	M	K	KMK	2229UM2	Worn	Yes	9.045	17.273	12.047	30.456			4.987	7.81												42.503	0.697	12.638
2229	UM2	K	M	M	KMM	2229UM2	Worn	Yes	9.116	17.36	11.505	30.433			4.996	7.698												41.938	0.663	12.013
2229	UM2	M	K	J	MKJ	2229UM2	Worn	Yes	9.321	18.463	13.345	32.584			5.095	7.949												45.807	0.723	12.662
2229	UM2	M	K	K	MKK	2229UM2	Worn	Yes	9.42	18.105	13.633	31.714			5.138	7.968												45.347	0.753	13.371
2229	UM2	M	K	M	MKM	2229UM2	Worn	Yes	9.082	17.428	10.875	31.161			5.01	7.77												42.036	0.624	11.178
2229	UM2	M	M	J	MMJ	2229UM2	Worn	Yes	9.351	17.828	11.897	31.885			5.073	7.973												43.77	0.667	11.818
2229	UM2	M	M	K	MMK	2229UM2	Worn	Yes	9.404	17.833	11.861	31.589			5.134	8.068												43.45	0.665	11.834
2229	UM2	M	M	M	MMM	2229UM2	Worn	Yes	9.386	17.858	11.479	31.599			5.03	7.79												43.078	0.643	11.435
TF 2001	UM1	K	K	J	KKJ	TF 2001UM1	Worn	Yes	8.047	16.852	10.489	29.091			4.818	6.644												39.751	0.622	11.54
TF 2001	UM1	K	K	K	KKK	TF 2001UM1	Worn	Yes	8.052	17.036	10.899	28.684			4.818	6.666												39.583	0.64	11.945
TF 2001	UM1	K	K	M	KKM	TF 2001UM1	Worn	Yes	8.008	16.872	10.242	29.305			4.84	6.486												39.547	0.607	11.214
TF 2001	UM1	K	M	J	KMJ	TF 2001UM1	Worn	Yes	8.052	17.427	11.405	29.234			4.796	6.659												40.474	0.654	12.104
TF 2001	UM1	K	M	K	KMK	TF 2001UM1	Worn	Yes	8.052	17.207	11.107	29.079			4.818	6.666												40.186	0.645	11.97
TF 2001	UM1	K	M	M	KMM	TF 2001UM1	Worn	Yes	8.096	17.209	11.419	29.104			4.796	6.534												40.523	0.664	12.3
TF 2001	UM1	M	K	J	MKJ	TF 2001UM1	Worn	Yes	8.033	17.167	11.241	29.07			4.843	6.639												40.353	0.655	12.145
TF 2001	UM1	M	K	K	MKK	TF 2001UM1	Worn	Yes	8.074	17.229	11.77	28.851			4.908	6.642												40.621	0.683	12.719
TF 2001	UM1	M	K	M	MKM	TF 2001UM1	Worn	Yes	8.052	17.168	11.588	29.251			4.796	6.494												40.839	0.675	12.48
TF 2001	UM1	M	M	J	MMJ	TF 2001UM1	Worn	Yes	8.037	17.352	10.069	29.491			4.8	6.651												39.773	0.58	10.685
TF 2001	UM1	M	M	K	MMK	TF 2001UM1	Worn	Yes	8.111	17.162	10.326	29.101			4.818	6.691												39.427	0.602	11.153
TF 2001	UM1	M	M	M	MMM	TF 2001UM1	Worn	Yes	8.044	17.111	10.188	29.658			4.789	6.575												39.846	0.595	10.933
TF 2019	UM1	K	K	J	KKJ	TF 2019UM1	Worn	Yes	7.609	15.585	9.708	22.156			4.204	6.231												31.851	0.623	13.234
TF 2019	UM1	K	K	K	KKK	TF 2019UM1	Worn	Yes	7.619	15.464	9.83	22.512			4.269	6.338												32.342	0.636	13.398
TF 2019	UM1	K	K	M	KKM	TF 2019UM1	Worn	Yes	7.58	15.451	9.402	22.584			4.23	6.261												31.986	0.609	12.805
TF 2019	UM1	K	M	J	KMJ	TF 2019UM1	Worn	Yes	7.554	15.805	9.445	22.403			4.256	6.248												31.947	0.598	12.626
TF 2019	UM1	K	M	K	KMK	TF 2019UM1	Worn	Yes	7.606	15.787	9.75	21.681			4.269	6.223												31.431	0.618	13.264
TF 2019	UM1	K	M	M	KMM	TF 2019UM1	Worn	Yes	7.58	15.666	9.267	22.486			4.178	6.118												31.753	0.592	12.475
TF 2019	UM1	M	K	J	MKJ	TF 2019UM1	Worn	Yes	7.723	15.971	9.804	21.982			4.348	6.349												31.944	0.614	13.093
TF 2019	UM1	M	K	K	MKK	TF 2019UM1	Worn	Yes	7.713	15.991	10.287	21.528			4.335	6.387												31.815	0.643	13.865
TF 2019	UM1	M	K	M	MKM	TF 2019UM1	Worn	Yes	7.529	15.843	9.415	22.69			4.217	6.092												32.105	0.594	12.476
TF 2019	UM1	M	M	J	MMJ	TF 2019UM1	Worn	Yes	7.7	15.845	10.307	22.03			4.312	6.377												32.162	0.65	13.859
TF 2019	UM1	M	M	K	MMK	TF 2019UM1	Worn	Yes	7.711	15.738	10.142	21.966			4.359	6.462												32.108	0.644	13.75
TF 2019	UM1	M	M	M	MMM	TF 2019UM1	Worn	Yes	7.697	15.849	10.003	22.127			4.21	6.36												32.13	0.631	13.417
TF 2020	UM1	K	K	J	KKJ	TF 2020UM1	Unworn	No	5.792	12.076	5.5	14.109	3.428	3.927	3.984	5.263	0.16	0.648	0.45	4.379	1.753	2.161	0.941	1.716	0.77	3.971	1.84	19.72	0.455	12.125	0.4	0.435	0.449	0.463
TF 2020	UM1	K	K	K	KKK	TF 2020UM1	Unworn	No	5.772	12.23	5.469	14.167	3.582	3.931	4.081	5.407	0.16	0.623	0.501	4.379	1.759	2.153	0.935	1.657	0.742	3.971	1.87	19.636	0.447	11.881	0.402	0.434	0.448	0.471
TF 2020	UM1	K	K	M	KKM	TF 2020UM1	Unworn	No	5.757	12.292	5.205	14.68	3.529	3.973	3.973	5.263	0.167	0.492	0.45	4.442	1.718	2.313	0.912	1.579	0.704	3.939	1.805	19.885	0.423	11.052	0.387	0.394	0.446	0.458
TF 2020	UM1	K	M	J	KMJ	TF 2020UM1	Unworn	No	5.734	12.076	5.252	14.281	3.436	3.918	3.979	5.253	0.176	0.635	0.467	4.38	1.763	2.088	0.94	1.767	0.81	3.931	1.898	19.691	0.435	11.509	0.403	0.45	0.458	0.483
TF 2020	UM1	K	M	K	KMK	TF 2020UM1	Unworn	No	5.781	12.057	5.348	14.157	3.542	3.931	4.003	5.298	0.165	0.612	0.498	4.384	1.733	2.089	1.001	1.715	0.852	3.94	1.944	19.505	0.444	11.789	0.395	0.479	0.497	0.493
TF 2020	UM1	K	M	M	KMM	TF 2020UM1	Unworn	No	5.735	12.339	5.099	14.488	3.539	3.953	3.962	5.22	0.181	0.372	0.467	4.412	1.671	2.238	0.979	1.536	0.655	4	1.878	19.587	0.413	10.857	0.379	0.437	0.426	0.47
TF 2020	UM1	M	K	J	MKJ	TF 2020UM1	Unworn	No	5.948	12.808	5.317	14.441	3.576	3.914	4.188	5.446	0.156	0.645	0.442	4.422	1.77	2.216	0.914	1.962	0.794	4.183	1.808	19.778	0.415	10.924	0.4	0.412	0.405	0.432
TF 2020	UM1	M	K	K	MKK	TF 2020UM1	Unworn	No	5.905	12.887	5.321	14.788	3.56	3.931	4.199	5.555	0.176	0.656	0.464	4.481	1.729	2.24	1.045	1.866	0.815	4.271	1.904	20.109	0.413	10.737	0.386	0.467	0.437	0.446
TF 2020	UM1	M	K	M	MKM	TF 2020UM1	Unworn	No	5.736	12.017	5.146	14.72	3.481	3.962	3.941	5.147	0.18	0.439	0.504	4.416	1.622	2.377	1.004	1.488	0.61	3.927	1.875	19.866	0.428	11.161	0.367	0.422	0.41	0.477
TF 2020	UM1	M	M	J	MMJ	TF 2020UM1	Unworn	No	5.927	12.796	5.276	14.566	3.591	3.915	4.188	5.424	0.149	0.645	0.434	4.423	1.664	2.29	0.875	1.897	0.792	4.161	1.801	19.771	0.412	10.803	0.376	0.382	0.418	0.433
TF 2020	UM1	M	M	K	MMK	TF 2020UM1	Unworn	No	5.949	12.758	5.21	14.449	3.604	3.942	4.232	5.467	0.142	0.695	0.479	4.457	1.736	2.252	0.927	1.839	0.853	4.211	1.967	19.659	0.408	10.743	0.389	0.412	0.464	0.467
TF 2020	UM1	M	M	M	MMM	TF 2020UM1	Unworn	No	5.874	12.887	5.127	14.66	3.6	3.93	4.297	6.308	0.172	0.54	0.445	4.362	1.707	2.264	0.936	1.827	0.688	4.034	1.758	19.787	0.398	10.391	0.391	0.413	0.377	0.436
TF 2108	UM2	K	K	J	KKJ	TF 2108UM2	Worn	Yes	8.877	18.794	13.088	30.239			5.596	7.804												43.587	0.696	12.664
TF 2108	UM2	K	K	K	KKK	TF 2108UM2	Worn	Yes	8.894	18.724	13.378	29.773			5.608	7.881												43.151	0.714	13.094
TF 2108	UM2	K	K	M	KKM	TF 2108UM2	Worn	Yes	8.893	18.599	12.713	30.368			5.563	7.687												43.081	0.684	12.404
TF 2108	UM2	K	M	J	KMJ	TF 2108UM2	Worn	Yes	8.866	18.363	12.623	30.731			5.568	7.824												43.327	0.687	12.4
TF 2108	UM2	K	M	K	KMK	TF 2108UM2	Worn	Yes	8.891	18.408	12.527	30.138			5.519	7.719												42.665	0.681	12.396
TF 2108	UM2	K	M	M	KMM	TF 2108UM2	Worn	Yes	8.875	18.22	12.418	31.018			5.568	7.752												43.436	0.682	12.238
TF 2108	UM2	M	K	J	MKJ	TF 2108UM2	Worn	Yes	8.915	18.759	12.961	31.082			5.572	7.811												43.791	0.691	12.393
TF 2108	UM2	M	K	K	MKK	TF 2108UM2	Worn	Yes	9.036	18.67	13.044	30.369			5.617	7.78												43.413	0.699	12.678
TF 2108	UM2	M	K	M	MKM	TF 2108UM2	Worn	Yes	8.915	18.317	12.276	31.024			5.585	7.821												43.3	0.67	12.032
TF 2108	UM2	M	M	J	MMJ	TF 2108UM2	Worn	Yes	9.004	18.344	12.35	30.557			5.546	7.819												42.87	0.673	12.179
TF 2108	UM2	M	M	K	MMK	TF 2108UM2	Worn	Yes	8.983	18.346	12.622	30.42			5.54	7.867												43.042	0.688	12.474
TF 2108	UM2	M	M	M	MMM	TF 2108UM2	Worn	Yes	8.939	18.242	11.957	31.036			5.552	7.758												42.993	0.655	11.766
TF 22-46	UM1	K	K	J	KKJ	TF 22-46UM1	Worn	Yes	7.375	14.91	10.038	21.257			4.374	5.8												31.1	0.673	14.602
TF 22-46	UM1	K	K	K	KKK	TF 22-46UM1	Worn	Yes	7.383	14.773	9.958	20.672			4.378	5.886												30.63	0.674	14.826
TF 22-46	UM1	K	K	M	KKM	TF 22-46UM1	Worn	Yes	7.318	14.68	9.699	21.323			4.388	5.806												31.022	0.661	14.308
TF 22-46	UM1	K	M	J	KMJ	TF 22-46UM1	Worn	Yes	7.343	14.97	10.192	21.323			4.37	5.878												31.176	0.681	14.744
TF 22-46	UM1	K	M	K	KMK	TF 22-46UM1	Worn	Yes	7.39	14.764	9.931	21.767			4.374	5.95												30.689	0.673	14.417
TF 22-46	UM1	K	M	M	KMM	TF 22-46UM1	Worn	Yes	7.335	14.988	9.85	21.474			4.409	5.763												31.324	0.657	14.182
TF 22-46	UM1	M	K	J	MKJ	TF 22-46UM1	Worn	Yes	7.435	15.907	10.021	21.513			4.466	6.07												31.679	0.63	13.582
TF 22-46	UM1	M	K	K	MKK	TF 22-46UM1	Worn	Yes	7.454	15.837	10.546	21.144			4.464	6.09												31.69	0.666	14.482
TF 22-46	UM1	M	K	M	MKM	TF 22-46UM1	Worn	Yes	7.28	14.832	9.802	21.168			4.391	5.896												30.97	0.661	14.364
TF 22-46	UM1	M	M	J	MMJ	TF 22-46UM1	Worn	Yes	7.464	16.038	10.117	21.448			4.435	5.975												31.356	0.631	13.621
TF 22-46	UM1	M	M	K	MMK	TF 22-46UM1	Worn	Yes	7.488	16.075	10.258	21.2			4.472	6.076												31.458	0.638	13.859
TF 22-46	UM1	M	M	M	MMM	TF 22-46UM1	Worn	Yes	7.502	15.951	9.897	21.565			4.482	5.959												31.462	0.620463	13.3611
TF 22-46	UM2	K	K	J	KKJ	TF 22-46UM2	Unworn	No	8.617	17.881	14.941	28.877	5.175	5.547	4.692	6.981	0.738	1.375	0.805	6.649	5.937	2.733	2.114	2.896	2.602	5.729	4.182	44.032	0.836	15.549	0.893	0.774	0.898	0.73
TF 22-46	UM2	K	K	K	KKK	TF 22-46UM2	Unworn	No	8.643	18.236	14.699	29.16	5.214	5.597	4.716	7.079	0.671	0.983	0.698	6.807	5.845	2.683	2.064	2.751	2.425	5.823	4.3	43.859	0.806	14.927	0.859	0.769	0.881	0.738
TF 22-46	UM2	K	K	M	KKM	TF 22-46UM2	Unworn	No	8.181	17.88	15.251	25.827	5.448	5.249	4.694	6.985	0.811	0.974	0.776	6.403	6.481	2.78	2.118	2.904	2.5	5.62	4.133	41.078	0.853	16.784	1.012	0.762	0.861	0.735
TF 22-46	UM2	K	M	J	KMJ	TF 22-46UM2	Unworn	No	8.169	18.158	15.248	26.94	5.277	5.56	4.66	7.115	0.72	1.114	0.769	6.683	6.684	2.737	2.032	2.934	2.627	5.689	4.081	42.041	0.84	16.179	1	0.742	0.895	0.717
TF 22-46	UM2	K	M	K	KMK	TF 22-46UM2	Unworn	No	8.306	17.8	15.418	25.389	5.098	5.583	4.717	6.915	0.71	1.011	0.836	6.771	6.718	2.6	2.138	2.947	2.765	5.449	4.127	40.807	0.866	17.19	0.992	0.822	0.938	0.757
TF 22-46	UM2	K	M	M	KMM	TF 22-46UM2	Unworn	No	8.19	17.924	15.609	26.106	5.194	5.559	4.716	6.979	0.754	0.942	0.879	6.499	6.274	2.8	2.197	2.99	2.498	5.478	4.186	41.715	0.871	17.044	0.965	0.785	0.835	0.764
TF 22-46	UM2	M	K	J	MKJ	TF 22-46UM2	Unworn	No	8.609	18.108	14.851	29.193	5.409	5.696	4.983	7.374	0.71	1.3	0.776	6.713	6.016	2.682	2.043	2.845	2.6	5.792	4.297	44.167	0.82	15.179	0.896	0.762	0.914	0.742
TF 22-46	UM2	M	K	K	MKK	TF 22-46UM2	Unworn	No	8.602	18.047	14.791	29.421	5.392	5.842	4.956	7.421	0.72	0.863	0.766	6.689	6.125	2.785	2.03	2.695	2.453	5.918	4.157	44.212	0.82	15.11	0.916	0.729	0.91	0.702
TF 22-46	UM2	M	K	M	MKM	TF 22-46UM2	Unworn	No	8.216	18.166	14.933	26.833	5.284	5.682	4.766	7.078	0.745	0.983	0.868	6.669	6.239	2.936	1.809	2.891	2.559	5.666	4.064	41.766	0.822	15.869	0.936	0.616	0.885	0.717
TF 22-46	UM2	M	M	J	MMJ	TF 22-46UM2	Unworn	No	8.58	18.603	14.476	29.693	5.436	5.746	5.01	7.396	0.679	1.278	0.631	6.797	5.969	2.748	2.147	3.049	2.673	5.975	4.111	44.06	0.778	14.28	0.878	0.781	0.877	0.688
TF 22-46	UM2	M	M	K	MMK	TF 22-46UM2	Unworn	No	8.649	18.052	14.923	29.358	5.421	5.857	5.002	7.476	0.796	1.046	0.882	6.764	6.031	2.719	2.056	2.781	2.792	5.733	4.335	44.281	0.827	15.257	0.892	0.756	1.004	0.756
TF 22-46	UM2	M	M	M	MMM	TF 22-46UM2	Unworn	No	8.587	18.043	15.387	29.694	5.737	5.373	4.926	7.263	0.674	1.05	0.682	6.766	6.052	2.916	2.089	2.709	2.393	5.876	4.412	45.081	0.853	15.65	0.894	0.716	0.883	0.751
TF 24-3	UM1	K	K	J	KKJ	TF 24-3UM1	Worn	Yes	6.968	13.907	7.403	19.091			3.932	5.796												26.087	0.532	12.183
TF 24-3	UM1	K	K	K	KKK	TF 24-3UM1	Worn	Yes	6.998	13.867	7.619	18.996			3.896	5.683												26.615	0.549	12.606
TF 24-3	UM1	K	K	M	KKM	TF 24-3UM1	Worn	Yes	6.949	13.739	7.087	19.113			3.988	5.757												26.2	0.516	11.799
TF 24-3	UM1	K	M	J	KMJ	TF 24-3UM1	Worn	Yes	6.955	14.895	7.066	18.999			3.966	5.808												26.123	0.474	10.883
TF 24-3	UM1	K	M	K	KMK	TF 24-3UM1	Worn	Yes	6.959	14.763	7.299	18.414			3.935	5.882												25.713	0.494	11.522
TF 24-3	UM1	K	M	M	KMM	TF 24-3UM1	Worn	Yes	6.956	14.966	6.706	19.056			3.989	5.856												25.762	0.448	10.265
TF 24-3	UM1	M	K	J	MKJ	TF 24-3UM1	Worn	Yes	7.043	14.462	7.256	19.165			3.906	5.78												26.294	0.502	11.461
TF 24-3	UM1	M	K	K	MKK	TF 24-3UM1	Worn	Yes	7.039	14.328	7.408	16.678			3.949	5.86												26.086	0.517	12.66
TF 24-3	UM1	M	K	M	MKM	TF 24-3UM1	Worn	Yes	6.932	14.492	7.049	18.416			3.946	5.694												25.465	0.486	11.334
TF 24-3	UM1	M	M	J	MMJ	TF 24-3UM1	Worn	Yes	7.025	14.65	7.17	18.328			3.895	5.708												25.515	0.489	11.432
TF 24-3	UM1	M	M	K	MMK	TF 24-3UM1	Worn	Yes	7.003	14.609	7.338	18.155			3.964	5.791												25.493	0.502	11.789
TF 24-3	UM1	M	M	M	MMM	TF 24-3UM1	Worn	Yes	7	14.505	7.392	18.482			3.904	5.705												25.874	0.51	11.854
TF 94-25	UM1	K	K	J	KKJ	TF 94-25UM1	Worn	Yes	7.39	16.715	8.63	27.263			4.642	6.414												35.639	0.516	9.888
TF 94-25	UM1	K	K	K	KKK	TF 94-25UM1	Worn	Yes	7.382	16.619	8.912	26.74			4.685	6.503												35.652	0.536	10.37
TF 94-25	UM1	K	K	M	KKM	TF 94-25UM1	Worn	Yes	7.379	16.558	8.059	27.254			4.685	6.325												35.313	0.487	9.323
TF 94-25	UM1	K	M	J	KMJ	TF 94-25UM1	Worn	Yes	7.394	16.506	8.603	26.793			4.688	6.438												35.477	0.521	10.069
TF 94-25	UM1	K	M	K	KMK	TF 94-25UM1	Worn	Yes	7.342	16.419	8.859	26.206			4.704	6.411												35.065	0.54	10.54
TF 94-25	UM1	K	M	M	KMM	TF 94-25UM1	Worn	Yes	7.338	16.33	8.713	27.111			4.687	6.397												35.824	0.534	10.247
TF 94-25	UM1	M	K	J	MKJ	TF 94-25UM1	Worn	Yes	7.36	16.636	9.244	27.015			4.665	6.41												36.346	0.556	10.691
TF 94-25	UM1	M	K	K	MKK	TF 94-25UM1	Worn	Yes	7.394	16.374	9.407	26.283			4.747	6.453												35.69	0.575	11.206
TF 94-25	UM1	M	K	M	MKM	TF 94-25UM1	Worn	Yes	7.318	16.494	7.893	27.151			4.712	6.441												35.044	0.479	9.184
TF 94-25	UM1	M	M	J	MMJ	TF 94-25UM1	Worn	Yes	7.556	16.819	8.799	25.504			4.761	6.372												34.132	0.523	10.359
TF 94-25	UM1	M	M	K	MMK	TF 94-25UM1	Worn	Yes	7.537	16.744	8.755	25.069			4.768	6.453												33.824	0.523	10.443
TF 94-25	UM1	M	M	M	MMM	TF 94-25UM1	Worn	Yes	7.438	16.656	8.628	25.312			4.74	6.143												33.94	0.518012	10.2962
TF 94-25	UM2	K	K	J	KKJ	TF 94-25UM2	Unworn	No	7.691	20.046	14.476	30.843	5.915	6.569	5.217	6.949	0.555	1.24	0.963	7.555	5.883	2.985	1.777	3.036	2.828	6.393	3.813	45.654	0.722	13.003	0.779	0.595	0.931	0.596
TF 94-25	UM2	K	K	K	KKK	TF 94-25UM2	Unworn	No	7.64	19.661	14.56	31.176	6.05	6.596	5.209	6.725	1.064	1.239	0.543	7.558	5.992	2.912	2.178	2.965	2.665	6.55	4.051	45.736	0.741	13.263	0.793	0.748	0.899	0.618
TF 94-25	UM2	K	K	M	KKM	TF 94-25UM2	Unworn	No	7.71	20.172	13.686	31.643	6.062	6.588	5.217	6.754	0.806	1.233	0.471	7.468	5.908	2.982	1.795	3.236	2.68	6.132	3.817	45.329	0.678	12.061	0.791	0.602	0.828	0.622
TF 94-25	UM2	K	M	J	KMJ	TF 94-25UM2	Unworn	No	7.676	20.04	14.368	31.2	5.919	6.576	5.142	6.751	0.525	1.238	0.977	7.448	5.895	2.853	1.895	3.18	2.78	6.125	3.729	45.835	0.717	12.836	0.791	0.664	0.874	0.609
TF 94-25	UM2	K	M	K	KMK	TF 94-25UM2	Unworn	No	7.705	19.634	14.35	31.168	5.893	6.62	5.289	6.78	1.012	1.188	0.558	7.477	5.956	2.815	1.914	3.101	2.718	6.212	3.807	45.518	0.731	13.091	0.797	0.68	0.876	0.613
TF 94-25	UM2	K	M	M	KMM	TF 94-25UM2	Unworn	No	7.584	20.289	13.538	31.302	5.91	6.602	5.243	6.778	0.485	1.192	0.927	7.511	5.966	2.888	1.889	3.187	2.99	6.052	3.577	44.84	0.667	11.926	0.794	0.654	0.938	0.591
TF 94-25	UM2	M	K	J	MKJ	TF 94-25UM2	Unworn	No	7.562	19.477	14.269	30.358	6.065	6.27	5.141	6.612	0.764	1.274	0.909	7.147	5.834	2.602	2.18	3.396	2.676	6.346	3.871	45.057	0.733	13.296	0.816	0.838	0.788	0.61
TF 94-25	UM2	M	K	K	MKK	TF 94-25UM2	Unworn	No	7.567	18.933	14.689	30.362	6.131	6.07	5.183	6.733	0.962	1.226	1.078	6.953	5.966	2.207	2.227	3.395	2.561	6.325	4.109	45.051	0.776	14.08	0.858	1.009	0.754	0.65
TF 94-25	UM2	M	K	M	MKM	TF 94-25UM2	Unworn	No	7.654	19.975	13.488	31.825	5.97	6.646	5.214	6.679	0.417	1.149	0.824	7.498	5.533	2.856	1.617	3.505	2.736	6.258	3.675	45.313	0.675	11.97	0.738	0.566	0.781	0.587
TF 94-25	UM2	M	M	J	MMJ	TF 94-25UM2	Unworn	No	7.555	19.527	14.029	30.486	6.041	6.196	5.162	6.674	0.617	1.317	0.687	7.242	5.689	2.79	2.129	3.479	2.824	6.142	3.517	44.719	0.718	13.012	0.786	0.763	0.812	0.573
TF 94-25	UM2	M	M	K	MMK	TF 94-25UM2	Unworn	No	7.565	18.941	14.658	30.569	6.07	6.167	5.165	6.738	0.877	1.172	1.025	6.984	5.869	2.376	2.454	3.298	2.543	6.308	4.2	45.227	0.774	13.997	0.84	1.033	0.771	0.666
TF 94-25	UM2	M	M	M	MMM	TF 94-25UM2	Unworn	No	7.502	19.172	14.303	30.941	6.177	6.481	5.162	6.583	0.683	1.252	0.898	6.962	5.712	2.422	2.464	3.778	2.843	6.316	3.922	45.244	0.746	13.412	0.82	1.017	0.753	0.621
TF 94-7	UM2	K	K	J	KKJ	TF 94-7UM2	Unworn	No	8.583	18.075	13.608	29.308	5.854	5.548	5.089	7.033	0.753	1.071	0.621	6.52	5.424	2.318	1.95	3.032	2.415	6.16	3.705	43.529	0.753	13.907	0.832	0.841	0.797	0.601
TF 94-7	UM2	K	K	K	KKK	TF 94-7UM2	Unworn	No	8.562	18.242	13.299	30.424	5.744	5.547	5.089	7.033	0.781	1.037	0.636	6.498	5.301	2.355	1.871	3.038	2.467	6.276	4.009	43.723	0.729	13.217	0.816	0.794	0.812	0.639
TF 94-7	UM2	K	K	M	KKM	TF 94-7UM2	Unworn	No	8.562	18.164	13.333	30.467	5.592	5.81	5.002	6.989	0.723	0.962	0.655	6.466	5.402	2.258	1.812	3.095	2.652	6.193	3.923	43.8	0.734	13.298	0.835	0.802	0.857	0.633
TF 94-7	UM2	K	M	J	KMJ	TF 94-7UM2	Unworn	No	8.54	18.138	13.418	30.348	5.875	5.609	5.042	7.037	0.724	1.049	0.593	6.527	5.321	2.332	1.896	3.046	2.585	6.294	3.788	44.129	0.74	13.429	0.815	0.813	0.849	0.602
TF 94-7	UM2	K	M	K	KMK	TF 94-7UM2	Unworn	No	8.605	17.973	13.286	30.62	5.766	5.591	5.023	7.033	0.789	0.983	0.638	6.513	5.278	2.283	1.979	2.954	2.476	6.198	3.849	43.906	0.739	13.359	0.81	0.867	0.838	0.621
TF 94-7	UM2	K	M	M	KMM	TF 94-7UM2	Unworn	No	8.561	18.114	13.575	30.167	5.81	5.504	5.067	7.011	0.783	1.06	0.642	6.467	5.584	2.235	1.793	3.11	2.504	6.139	3.528	43.742	0.749	13.645	0.863	0.802	0.805	0.575
TF 94-7	UM2	M	K	J	MKJ	TF 94-7UM2	Unworn	No	8.384	18.43	13.327	28.506	5.645	5.669	5.208	7.075	0.712	1.02	0.564	6.487	5.444	2.686	1.606	3.181	2.648	6.076	3.736	42.101	0.723	13.544	0.839	0.598	0.832	0.615
TF 94-7	UM2	M	K	K	MKK	TF 94-7UM2	Unworn	No	8.43	18.286	13.302	28.53	5.562	5.606	5.22	7.074	0.77	1.015	0.606	6.393	5.394	2.541	1.562	3.226	2.59	5.991	3.658	41.832	0.727	13.619	0.844	0.615	0.803	0.611
TF 94-7	UM2	M	K	M	MKM	TF 94-7UM2	Unworn	No	8.54	18.009	12.878	30.975	5.788	5.547	5.089	7.011	0.743	0.984	0.594	6.421	5.461	2.323	1.839	3.027	2.555	6.199	3.722	43.853	0.715	12.849	0.85	0.792	0.844	0.6
TF 94-7	UM2	M	M	J	MMJ	TF 94-7UM2	Unworn	No	8.417	18.346	13.369	28.632	5.638	5.68	5.196	7.116	0.662	1.02	0.545	6.485	5.357	2.663	1.563	3.22	2.562	6.018	3.611	41.814	0.729	13.619	0.826	0.587	0.796	0.6
TF 94-7	UM2	M	M	K	MMK	TF 94-7UM2	Unworn	No	8.445	18.339	13.946	28.109	5.639	5.628	5.27	7.153	0.753	0.993	0.564	6.294	5.59	2.622	1.688	3.246	2.663	6.127	4.055	42.055	0.76	14.343	0.888	0.644	0.82	0.662
TF 94-7	UM2	M	M	M	MMM	TF 94-7UM2	Unworn	No	8.365	18.427	12.936	29.357	5.727	5.677	5.303	7.048	0.693	0.891	0.588	6.38	4.979	2.644	1.456	3.215	2.558	6.14	3.622	42.293	0.702	12.957	0.78	0.551	0.796	0.59
TP-91	UM2	K	K	J	KKJ	TP-91UM2	Unworn	No	7.217	15.667	11.518	21.517	5.118	5.074	4.554	6.388	0.59	1.137	0.33	5.896	4.697	2.233	1.188	2.754	1.832	4.898	4.056	32.547	0.735	15.849	0.797	0.532	0.665	0.828
TP-91	UM2	K	K	K	KKK	TP-91UM2	Unworn	No	7.233	16.101	10.833	21.819	4.806	4.969	4.552	6.399	0.559	1.131	0.587	5.927	4.559	2.17	1.188	2.66	1.907	5.257	3.526	32.652	0.673	14.404	0.769	0.547	0.717	0.671
TP-91	UM2	K	K	M	KKM	TP-91UM2	Unworn	No	7.155	15.794	10.922	21.875	5.035	4.707	4.552	6.323	0.547	1.184	0.6	5.901	4.59	2.208	1.06	2.625	1.944	5.05	3.184	32.797	0.692	14.785	0.778	0.48	0.741	0.63
TP-91	UM2	K	M	J	KMJ	TP-91UM2	Unworn	No	7.194	16.598	11.045	22.273	5.157	5.006	4.483	6.363	0.59	1.138	0.325	5.845	4.627	2.184	1.212	2.864	1.803	5.527	3.42	33.383	0.665	14.1	0.792	0.555	0.63	0.619
TP-91	UM2	K	M	K	KMK	TP-91UM2	Unworn	No	7.233	16.517	11.097	22.247	5.154	5.111	4.525	6.46	0.551	1.144	0.424	5.949	4.775	2.149	1.157	2.833	1.852	5.602	3.533	33.344	0.672	14.244	0.803	0.538	0.654	0.631
TP-91	UM2	K	M	M	KMM	TP-91UM2	Unworn	No	7.166	15.842	10.715	22.203	4.696	4.974	4.518	6.377	0.667	1.163	0.585	5.897	4.504	2.167	1.09	2.585	1.971	5.098	3.31	32.918	0.676	14.354	0.764	0.503	0.762	0.649
TP-91	UM2	M	K	J	MKJ	TP-91UM2	Unworn	No	7.242	16.557	10.995	22.814	5.206	5.183	4.409	6.302	0.534	1.029	0.328	6.066	4.672	2.244	1.08	2.834	1.849	5.5	3.418	33.898	0.664	13.903	0.77	0.481	0.652	0.621
TP-91	UM2	M	K	K	MKK	TP-91UM2	Unworn	No	7.285	16.24	10.919	22.85	5.15	5.096	4.375	6.345	0.639	0.92	0.387	5.909	4.58	2.028	1.077	2.666	1.705	5.45	3.392	33.769	0.672	14.065	0.775	0.531	0.64	0.622
TP-91	UM2	M	K	M	MKM	TP-91UM2	Unworn	No	7.148	15.839	10.633	23.045	4.789	5.028	4.546	6.382	0.551	1.139	0.613	5.933	4.433	2.145	1.067	2.517	1.954	5.2	3.253	33.678	0.671	13.984	0.747	0.497	0.776	0.626
TP-91	UM2	M	M	J	MMJ	TP-91UM2	Unworn	No	7.291	16.226	11.029	22.727	5.118	5.075	4.407	6.332	0.534	1.01	0.379	6.043	4.667	2.124	1.066	2.876	1.792	5.391	3.371	33.85	0.68	14.258	0.772	0.502	0.623	0.625
TP-91	UM2	M	M	K	MMK	TP-91UM2	Unworn	No	7.284	16.203	10.933	22.44	5.139	4.986	4.356	6.27	0.622	0.943	0.403	5.988	4.602	2.045	1.147	2.744	1.893	5.482	3.593	33.373	0.675	14.244	0.769	0.561	0.69	0.655
TP-91	UM2	M	M	M	MMM	TP-91UM2	Unworn	No	7.267	15.724	10.706	22.545	5.044	4.893	4.54	6.36	0.58	1.16	0.502	5.944	4.623	2.15	1.275	2.483	1.761	5.148	3.349	33.13	0.68087	14.3397	0.778	0.593	0.709	0.651
